# Supplementary material for: Highly dynamic mechanical transitions in embryonic cell populations during Drosophila gastrulation
Source: Nat Commun. 2025 Jul 14;16:6473. doi: 10.1038/s41467-025-61702-4 (PMC12259986; doi:10.1038/s41467-025-61702-4)
Supplement: Supplementary file 21 — Source Data [file 41467_2025_61702_MOESM21_ESM.xlsx]

## Sheet: Fig1c
TOP PANEL
Timepoint	Embryo_1			Embryo_2			Embryo_3			Embryo_4			Embryo_5
	Slice_1	Slice_2	Slice_3	Slice_1	Slice_2	Slice_3	Slice_1	Slice_2	Slice_3	Slice_1	Slice_2	Slice_3	Slice_1	Slice_2	Slice_3
-0:06:21	2.8	1.2	0.8	-3.1	-0.6	-0.4	-5.1	-3.7	-2.9	-3.8	-4	-3.1	0	1.4	0.8
-0:04:14	2.6	-0.3	2.3	-0.4	-0.9	-1.5	-1.5	-2.8	-2.2	-2.2	-1.8	-1.8	0.9	0.2	2.5
-0:02:07	1.1	-1	1.2	-2.1	0.1	1.4	-0.8	-0.9	-1.8	-1.5	-0.6	-2.4	-1.4	1.6	1.4
0:00:00	0	0	0	0	0	0	0	0	0	0	0	0	0	0	0	Cellularisation ends, measured values normalised to this timepoint via substraction
0:02:07	0.5	0.6	0.1	-1.9	0.4	0.8	1.6	0.6	2.6	-1	-0.1	2.3	0.2	1.5	-0.8
0:04:14	0.4	1.3	-0.4	3.4	3.6	3.5	5.3	3.9	3.6	3.5	3.7	3.9	0.2	0.4	0.4
0:06:21	3.8	3.4	3.1	6.5	5.1	5.8	6.2	3.9	5.3	4.2	2.9	4.5	3	1.8	1.6
0:08:28	5	4.5	2.8	6.1	7.1	7	5.1	6.6	7.5	5.7	4.1	4.8	3.5	2.7	3.7
0:10:35	6.3	4.4	4.2	4.4	10.6	6.8	5.9	8.2	8.2	6.5	6.1	6.4	5.3	2.1	4.3
0:12:42	6.1	4.2	5.8	8.4	8.6	6.7	4.7	8	7.9	4.6	4.9	5.4	5.6	2.8	1.8
0:14:49	5.5	3.9	4.5	5.9	5.3	5.9	7.7	6.9	7.8	4.9	5.3	5.7	5	3.4	2.7
0:16:56	2.6	1.2	4.4	4.7	4.3	2.2	3.6	3.6	3.4	1.6	4	3.9	4.7	1	-1.4
0:19:03	0	-0.7	2.9	1.2	1.2	1.7	0.2	-0.7	-4.2	0.1	-1.2	2.6	1.9	-5.4	-2.6
0:21:10	-9.8	-6.9	-4.5	-5.4	-3	-5.2	-5.7	-5.5	-13.4	-2.1	-5.4	0.1	-1.6	-6.5	-15.7
0:23:17	-12.5	-8.4	-10.2	-16.1	-9.9	-14.8	-14.1	-10.1	-16.6	-8.3	-9.8	-1	-7.3	-7.2	-15.5
0:25:24	-15.9	-9.8	-14.1	-20.6	-13.2	-18.9	-14.7	-16.5	-21.2	-9	-7.4	-2.2	-10.7	-10.7	-17.7
0:27:31	-17.7	-11.6	-14.5	-24.1	-14.3	-23.1	-17.9	-16.8	-19.2	-11.3	-9	-6.9	-15.6	-16.3	-28.2
0:29:38	-14.4	-12.2	-17	-24.2	-17.6	-26.3	-18	-20	-20.6	-9.2	-10.3	-10.7	-15.6	-18.4	-22.1
0:31:45	-15.6	-8.9	-18.4	-23.7	-13.7	-22.1	-16.6	-19	-20.2	-7.4	-9.2	-8.8	-14.7	-20.2	-23
0:33:52	-14.4	-7.4	-12.7	-17.2	-12.6	-23.4	-16.1	-18.5	-16.8	-7.1	-11.3	-5.7	-19.1	-17.8	-21.9
0:35:59	-11.5	-6.5	-11.1	-16.2	-14.4	-23.6	-16.1	-17.4	-19.5	-7.8	-10.3	-10.5	-17	-18.6	-18.3
0:38:06	-8.7	-6.7	-7.8	-12.2	-13.8	-16	-15.8	-14.5	-14.1	-6.3	-15.8	-7.3	-14.8	-17.2	-17.4
0:40:13	-5.4	-5.7	-6.4	-13.1	-16.9	-17.2	-13.7	-10.9	-16.1	-5.3	-5.9	-5.5	-14	-21.8	-17.3
BOTTOM PANEL
Timepoint	Mean	SEM	N
-0:06:21	-1.31333	1.11248	5
-0:04:14	-0.46	0.775772	5
-0:02:07	-0.38	0.412391	5
0:00:00	0	0	5
0:02:07	0.493333	0.300629	5
0:04:14	2.44667	0.851835	5
0:06:21	4.07333	0.645015	5
0:08:28	5.08	0.657656	5
0:10:35	5.98	0.679918	5
0:12:42	5.7	0.779102	5
0:14:49	5.36	0.626135	5
0:16:56	2.92	0.408874	5
0:19:03	-0.2	0.672475	5
0:21:10	-6.04	1.10325	5
0:23:17	-10.7867	1.34464	5
0:25:24	-13.5067	2.07164	5
0:27:31	-16.4333	2.11516	5
0:29:38	-17.1067	2.18971	5
0:31:45	-16.1	2.14401	5
0:33:52	-14.8	2.16526	5
0:35:59	-14.5867	2.03023	5
0:38:06	-12.56	1.63199	5
0:40:13	-11.68	2.5277	5

## Sheet: Fig1e
TOP PANEL
Timepoint	Embryo_1			Embryo_2			Embryo_3			Embryo_4			Embryo_5
	Slice_1	Slice_2	Slice_3	Slice_1	Slice_2	Slice_3	Slice_1	Slice_2	Slice_3	Slice_1	Slice_2	Slice_3	Slice_1	Slice_2	Slice_3
-0:06:21	0.6	2.9	-1.3	1.2	0.2	2.2	-4.2	-2.8	0.2	-2.4	-0.5	-2.3	0.6	1.8	1.9
-0:04:14	2.9	3.1	-1.2	1.7	3	4.4	-2.9	-1.1	-1.7	1	1	-1	2.2	-2.6	-2.4
-0:02:07	0.9	1.7	-0.6	0.2	1.6	2.3	-1.9	-1.3	-2	-0.8	-0.8	0	2.4	2.4	0.8
0:00:00	0	0	0	0	0	0	0	0	0	0	0	0	0	0	0	Cellularisation ends, measured values normalised to this timepoint via substraction
0:02:07	-0.5	0.5	-3.7	-2	-0.6	-0.1	-1.8	1	-2.1	0.5	-0.3	-0.9	2.7	0.7	-0.6
0:04:14	0.4	0.7	-6.3	-3.1	-1	-2	-1.3	-1.5	-2.7	-1.4	-1.2	-3	1.8	-0.7	-4.7
0:06:21	-0.7	0.4	-6.7	-1.9	-2	-1.4	-1	-0.3	-2.5	-2.8	-2.1	-4.9	0.5	-1.5	-3.4
0:08:28	0.1	-4.4	-5.5	-5.6	-3.2	-0.7	-4.2	-4.1	-5.6	-4.5	-1	-3.5	-1.2	-1.3	-2.5
0:10:35	-0.5	-2.6	-5.4	-4.2	-1.3	-2.1	-1.9	-3.3	-4.4	-2.1	-1.6	-5	-4.1	-4.1	-7.2
0:12:42	-5	-3.7	-8.8	-4.6	-1.4	-5.1	-3.6	-3.4	-3.8	-1.1	-2.2	-6.9	-4.5	-4.8	-6.9
0:14:49	-5.8	-5.7	-6.8	-5	-6.5	-8.8	-3.5	-1.9	-5.1	2.5	-3.5	-8.1	-4.3	-6.1	-6.1
0:16:56	-4.7	-4	-9	-7.4	-4.6	-9.4	-4.1	-5.2	-5.1	-4.4	-2.5	-10.7	-5.1	-7.7	-7.1
0:19:03	-3.5	-5.6	-12.5	-7.8	-7.5	-8.7	-3.3	-2.5	-4.5	-6.1	-3.4	-7.6	-2.2	-5.9	-6
0:21:10	-6.2	-6.2	-8.3	-7.9	-5	-9	-4.6	-4.4	-3.9	-5	-3.6	-7.4	-4.1	-8.1	-7.1
0:23:17	-4.6	-7.2	-10	-11.8	-9.3	-11.5	-3.5	-4.8	-5.4	-9.7	-6.4	-12.8	-3.4	-7.3	-8.1
0:25:24	-9.5	-8.1	-14.8	-7.7	-10.9	-10.7	-6.3	-6.9	-7.1	-8.5	-4.7	-9.8	-2.1	-7.3	-5.1
0:27:31	-10.8	-8.8	-11.7	-7.8	-12.2	-9.8	-6.6	-6.2	-6.8	-6	-5.6	-10.1	-5.6	-2	-6.4
0:29:38	-8	-9.6	-11.8	-12.3	-12.1	-7.7	-6.8	-6.6	-7.4	-10.1	-9	-9.8	-0.9	-2.9	-8
0:31:45	-10.5	-11	-15.6	-10.9	-10.5	-9.5	-7.5	-4.8	-7.7	-14.7	-7.4	-12.2	-4.1	-2.7	-6.9
BOTTOM PANEL
Timepoint	Mean	SEM	N
-0:06:21	-0.126667	0.777632	5
-0:04:14	0.426667	0.878724	5
-0:02:07	0.326667	0.653911	5
0:00:00	0	0	5
0:02:07	-0.48	0.389815	5
0:04:14	-1.73333	0.141814	5
0:06:21	-2.02	0.359877	5
0:08:28	-3.14667	0.471004	5
0:10:35	-3.32	0.465546	5
0:12:42	-4.38667	0.509095	5
0:14:49	-4.98	0.731331	5
0:16:56	-6.06667	0.395671	5
0:19:03	-5.80667	0.825254	5
0:21:10	-6.05333	0.548088	5
0:23:17	-7.72	1.1363	5
0:25:24	-7.96667	1.06338	5
0:27:31	-7.76	1.07752	5
0:29:38	-8.2	1.23841	5
0:31:45	-9.06667	1.48361	5

## Sheet: Fig1g
TOP PANEL
Timepoint	Embryo_1			Embryo_2			Embryo_3			Embryo_4			Embryo_5
	Slice_1	Slice_2	Slice_3	Slice_1	Slice_2	Slice_3	Slice_1	Slice_2	Slice_3	Slice_1	Slice_2	Slice_3	Slice_1	Slice_2	Slice_3
-0:04:14	4	1.9	1.9	1.1	-1.9	3.9	-2	0.2	2.2	-2	0	-4	-4	-2	2
-0:02:07	1.4	1	1	1.1	-0.4	4.1	1	-0.4	-0.4	-1	2	-3	-3	0	1
0:00:00	0	0	0	0	0	0	0	0	0	0	0	0	0	0	0		Cellularisation ends, measured values normalised to this timepoint via substraction
0:02:07	-0.3	-1.3	-1.3	0	-1	3.4	-0.2	0.2	-2.1	1	2	-1	0	-1	-1
0:04:14	2.5	0.7	0.7	1	0.3	1.3	-4.3	-1.9	-2.7	4	2	-2	-3	-4	1
0:06:21	1.4	0.5	0.5	-2.4	-2.5	-2.7	-4	-1.4	-1.6	4	1	-3	-4	-3	-3
0:08:28	-0.1	-0.9	-0.9	-1.5	-3.3	-2.7	-3.4	-3.6	-2.5	1	-2	-1	-5	-3	-6
0:10:35	-3.7	-4.1	-4.1	-3.9	-4.7	-3.6	-4.2	-2	-0.9	0	-1	-5	-6	-3	-3
0:12:42	-1.1	-3.8	-3.8	-1.6	-4.9	-3.2	-5.9	-1.4	-2.8	-1	-1	-8	-5	-3	-5
0:14:49	-2.6	-4.8	-4.8	-5.3	-4.6	-3.9	-2.8	-5.6	-1.6	-2	-1	-5	-6	-6	-7
0:16:56	-3.4	-7.6	-7.6	-6.7	-8.6	-6.3	-3.3	-4.9	-3.2	-1	-1	-7	-7	-8	-6
0:19:03	-3	-7.3	-7.3	-8.7	-9.5	-9.6	-2.9	-5.7	-0.6	-2	-4	-9	-9	-6	-3
0:21:10	-4.2	-6.9	-6.9	-7	-12	-8.1	-2.3	-4.7	0.9	-3	-6	-8	-12	-7	-6
0:23:17	-6.1	-5.9	-5.9	-11	-12.2	-7.6	-3.7	-2.1	-0.2	-5	-4	-5	-10	-7	-8
0:25:24	-7	-7.2	-7.2	-12.2	-11.2	-8.5	-5.3	-5	-5.4	-8	-5	-8	-11	-9	-6
0:27:31	-6.8	-7.2	-7.2	-12	-13.2	-11.4	-5	-2.6	-7.1	-6	-5	-10	-15	-12	-11
0:29:38	-7.5	-7.9	-7.9	-12.1	-11.1	-7.8	-6.4	-6.7	-6	-7	-7	-8	-14	-14	-7
0:31:45	-7.1	-6.9	-6.9	-9.7	-9.9	-9.6	-11.3	-8	-4.9	-11	-10	-13	-16	-15	-12
0:33:52	-10.8	-8.1	-8.1	-11.4	-9.4	-8.6	-13.1	-8.2	-7.1	-10	-12	-9	-19	-16	-13
0:35:59	-10.8	-8	-8	-10.4	-9.3	-7.4	-13.6	-7.6	-7.1	-12	-13	-14	-21	-18	-12
0:38:06	-8.4	-8	-8	-9.2	-7.6	-7.2	-13.9	-9.4	-10.1	-15	-14	-15	-24	-20	-10
0:40:13	-8.9	-7.1	-7.1	-9.6	-9	-8.7	-13.8	-11.2	-6.4	-17	-16	-14	-23	-22	-11
0:42:20	-6.7	-8.2	-8.2	-9.5	-7.4	-8.8	-14.9	-14.2	-10.8	-20	-18	-12	-23	-20	-9
0:44:27	-7.2	-9.5	-9.5	-9.3	-7.8	-8.5	-18.9	-10.7	-8.4	-19	-20	-13	-27	-21	-11
0:46:34	-9.8	-11.1	-11.1	-10.9	-9.8	-8.6	-20.3	-13.3	-11.3	-19	-18	-11	-29	-23	-9
0:48:41	-6.9	-11.6	-11.6	-11.5	-9.6	-5.7	-16.8	-14.4	-11.5	-23	-19	-13	-30	-22	-10
0:50:48	-7.8	-13.6	-13.6	-11.9	-11.9	-5.4	-14.7	-14.7	-10.8	-25	-21	-11	-31	-24	-13
0:52:55	-11.4	-13.3	-13.3	-12.2	-13.2	-8.6	-17.8	-20.7	-18.9	-26	-20	-12	-31	-28	-18
0:55:02	-11.4	-15.7	-15.7	-18.7	-16.3	-6.4	-17.8	-18.5	-17	-27	-22	-15	-32	-35	-18
0:57:09	-10	-15.8	-15.8	-15.1	-17	-10.1	-18.2	-20.4	-16.1	-27	-26	-20	-31	-41	-18
0:59:16	-14.1	-15.9	-15.9	-19	-16.7	-9	-20.3	-23	-18.9	-28	-33	-20	-38	-36	-19
1:01:23	-11	-13.3	-13.3	-16.9	-12	-12.5	-19	-21.7	-16.7	-27	-39	-20	-40	-39	-29
BOTTOM PANEL
Timepoint	Mean	SEM	N
-0:04:14	0.0866667	0.82419	5
-0:02:07	0.293333	0.464088	5
0:00:00	0	0	5
0:02:07	-0.173333	0.374374	5
0:04:14	-0.293333	0.910763	5
0:06:21	-1.34667	0.865743	5
0:08:28	-2.32667	0.769228	5
0:10:35	-3.28	0.451737	5
0:12:42	-3.43333	0.239676	5
0:14:49	-4.2	0.625744	5
0:16:56	-5.44	0.858836	5
0:19:03	-5.84	1.00412	5
0:21:10	-6.21333	1.23011	5
0:23:17	-6.24667	1.43394	5
0:25:24	-7.73333	0.906336	5
0:27:31	-8.76667	1.54855	5
0:29:38	-8.69333	0.991262	5
0:31:45	-10.0867	1.29476	5
0:33:52	-10.92	1.28848	5
0:35:59	-11.48	1.57228	5
0:38:06	-11.9867	1.93407	5
0:40:13	-12.32	2.0812	5
0:42:20	-12.7133	1.99557	5
0:44:27	-13.3867	2.24434	5
0:46:34	-14.3467	1.91673	5
0:48:41	-14.44	2.27722	5
0:50:48	-15.2933	2.40579	5
0:52:55	-17.6267	2.58874	5
0:55:02	-19.1	2.67835	5
0:57:09	-20.1	3.11986	5
0:59:16	-21.7867	3.18337	5
1:01:23	-22.0267	4.50287	5

## Sheet: Fig1h
Timepoint	Neuroectoderm			Ectoderm
	Mean	SEM	N	Mean	SEM	N
-0:04:14	0.426667	0.878724	5	0.0866667	0.82419	5
-0:02:07	0.326667	0.653911	5	0.293333	0.464088	5
0:00:00	0	0	5	0	0	5
0:02:07	-0.48	0.389815	5	-0.173333	0.374374	5
0:04:14	-1.73333	0.141814	5	-0.293333	0.910763	5
0:06:21	-2.02	0.359877	5	-1.34667	0.865743	5
0:08:28	-3.14667	0.471004	5	-2.32667	0.769228	5
0:10:35	-3.32	0.465546	5	-3.28	0.451737	5
0:12:42	-4.38667	0.509095	5	-3.43333	0.239676	5
0:14:49	-4.98	0.731331	5	-4.2	0.625744	5
0:16:56	-6.06667	0.395671	5	-5.44	0.858836	5
0:19:03	-5.80667	0.825254	5	-5.84	1.00412	5
0:21:10	-6.05333	0.548088	5	-6.21333	1.23011	5
0:23:17	-7.72	1.1363	5	-6.24667	1.43394	5
0:25:24	-7.96667	1.06338	5	-7.73333	0.906336	5
0:27:31	-7.76	1.07752	5	-8.76667	1.54855	5
0:29:38	-8.2	1.23841	5	-8.69333	0.991262	5
0:31:45	-9.06667	1.48361	5	-10.0867	1.29476	5
0:33:52				-10.92	1.28848	5
0:35:59				-11.48	1.57228	5
0:38:06				-11.9867	1.93407	5
0:40:13				-12.32	2.0812	5
0:42:20				-12.7133	1.99557	5
0:44:27				-13.3867	2.24434	5
0:46:34				-14.3467	1.91673	5
0:48:41				-14.44	2.27722	5
0:50:48				-15.2933	2.40579	5
0:52:55				-17.6267	2.58874	5
0:55:02				-19.1	2.67835	5
0:57:09				-20.1	3.11986	5
0:59:16				-21.7867	3.18337	5
1:01:23				-22.0267	4.50287	5

## Sheet: Fig2a
Cell Position	-02:07				00:00				02:07				04:14				06:21				08:28
	Embryo_1	Embryo_2	Embryo_3	Embryo_4	Embryo_1	Embryo_2	Embryo_3	Embryo_4	Embryo_1	Embryo_2	Embryo_3	E,bryp_4	Embryo_1	Embryo_2	Embryo_3	Embryo_4	Embryo_1	Embryo_2	Embryo_3	Embryo_4	Embryo_1	Embryo_2	Embryo_3	Embryo_4
1	5.172	5.173	5.154	5.172	5.17	5.168	5.157	5.167	5.17	5.167	5.147	5.166	5.17	5.165	5.148	5.162	5.166	5.164	5.147	5.152	5.165	5.159	5.141	5.16
2	5.168	5.174	5.159	5.167	5.172	5.172	5.153	5.169	5.172	5.168	5.148	5.169	5.172	5.169	5.149	5.153	5.167	5.16	5.144	5.159	5.163	5.159	5.147	5.161
3	5.177	5.173	5.158	5.171	5.174	5.175	5.159	5.166	5.171	5.168	5.153	5.16	5.171	5.162	5.149	5.165	5.171	5.157	5.15	5.171	5.168	5.162	5.148	5.175
4	5.17	5.174	5.157	5.175	5.172	5.168	5.161	5.171	5.171	5.162	5.154	5.168	5.171	5.167	5.155	5.169	5.17	5.161	5.154	5.174	5.167	5.158	5.155	5.174
5	5.171	5.17	5.16	5.176	5.169	5.164	5.16	5.176	5.171	5.167	5.16	5.172	5.171	5.171	5.164	5.175	5.17	5.172	5.163	5.182	5.169	5.166	5.166	5.181
6	5.172	5.165	5.162	5.179	5.173	5.163	5.158	5.179	5.175	5.166	5.162	5.172	5.175	5.169	5.167	5.186	5.17	5.175	5.171	5.179	5.173	5.17	5.178	5.188
7	5.175	5.165	5.156	5.178	5.177	5.167	5.154	5.18	5.173	5.168	5.162	5.175	5.173	5.169	5.167	5.189	5.174	5.173	5.169	5.188	5.183	5.176	5.168	5.191
8	5.175	5.163	5.158	5.176	5.178	5.164	5.155	5.179	5.181	5.162	5.159	5.175	5.181	5.17	5.167	5.187	5.18	5.167	5.166	5.188	5.184	5.175	5.166	5.189
9	5.172	5.162	5.155	5.183	5.173	5.166	5.156	5.184	5.17	5.165	5.158	5.181	5.17	5.169	5.162	5.188	5.182	5.175	5.169	5.191	5.179	5.172	5.173	5.191
10	5.169	5.165	5.156	5.174	5.167	5.162	5.149	5.182	5.168	5.166	5.158	5.181	5.168	5.167	5.162	5.188	5.177	5.171	5.17	5.191	5.178	5.174	5.171	5.193
11	5.172	5.167	5.147	5.178	5.167	5.163	5.153	5.18	5.17	5.171	5.159	5.18	5.17	5.166	5.16	5.19	5.17	5.171	5.166	5.187	5.174	5.173	5.174	5.19
12	5.171	5.165	5.152	5.18	5.165	5.169	5.157	5.176	5.168	5.169	5.153	5.181	5.168	5.17	5.156	5.19	5.169	5.163	5.162	5.187	5.167	5.166	5.169	5.184
13	5.173	5.168	5.156	5.177	5.163	5.165	5.153	5.174	5.168	5.16	5.152	5.174	5.168	5.171	5.157	5.181	5.17	5.158	5.159	5.18	5.169	5.159	5.163	5.18
14	5.168	5.169	5.15	5.173	5.171	5.165	5.156	5.184	5.168	5.155	5.155	5.178	5.168	5.169	5.152	5.175	5.168	5.159	5.154	5.184	5.163	5.161	5.157	5.175
15	5.169	5.168	5.156	5.17	5.171	5.164	5.155	5.175	5.171	5.161	5.152	5.178	5.171	5.168	5.152	5.172	5.173	5.162	5.154	5.172	5.169	5.159	5.152	5.169
16	5.17	5.164	5.154	5.171	5.163	5.165	5.151	5.17	5.164	5.166	5.153	5.175	5.164	5.153	5.15	5.165	5.168	5.166	5.147	5.17	5.162	5.15	5.145	5.167

## Sheet: Fig2d
	ending cellularisation	cuboidal intermediate	stretched
embryo_1	5.84	1.94	6.43
embryo_2	6.17	1.61	4.25
embryo_3	6.43	1.26	6.13
embryo_4	6.87	1.47	3.89
embryo_5	6.38	1.91	4.22
embryo_6	7.319	1.193	3.502
embryo_7	5.96	1.851	1.6
embryo_8	6.221	1.307	4.806
embryo_9	7.07	1.25	2.76

## Sheet: Fig2e
	Apical-Basal									Stretching
	Embryo 1	Embryo 2	Embryo 4	Embryo 5	Embryo 6	Embryo 7	Embryo 8	Embryo 9	Embryo 10	Embryo 1	Embryo 2	Embryo 4	Embryo 5	Embryo 6	Embryo 7	Embryo 8	Embryo 9	Embryo 10
Phase 1	0.47	0.5	0.4	0.43	0.48	0.34	0.54	0.58	0.46	1.43	1.91	2.04	2.01	1.59	2.11	2.17	2.76	2.62
Phase 2	0.64	0.77	0.76	0.67	0.79	0.73	0.8	0.41	0.44	2.12	2.04	1.73	1.76	1.75	2.14	1.3	1.52	0.97

## Sheet: Fig2f
	Apical-Basal Axis Length (in um)							Stretching Axis Length (in um)							Median of Normalised (with respect to end of cellularisation, t = 0) BS
	Embryo_1	Embryo_2	Embryo_3	Embryo_4	Embryo_5	Embryo_6	Embryo_7	Embryo_1	Embryo_2	Embryo_3	Embryo_4	Embryo_5	Embryo_6	Embryo_7	Embryo_1	Embryo_2	Embryo_3	Embryo_4	Embryo_5	Embryo_6	Embryo_7
0:00:00	27.204	36.222	34.539	42.116	37.174	30.073	34.336	4.41	5.632	5.027	5.754	6.237	4.834	4.857	0	0	0	0	0	0	0
0:02:07	31.741	36.841	33.181	43.571	38.236	34.961	32.038	3.157	5.961	3.786	5.51	5.997	4.308	4.647	-7	-1	4	-3	-7	-5	-5
0:04:14	28.448	34.457	32.957	42.96	40.129	33.003	34.721	3.574	6.694	4.056	5.841	6.445	4.507	4.342	-11	-5	-3	-6	-1	-2	0
0:06:21	27.936	32.396	30.77	45.497	41.532	37.729	36.287	3.249	5.276	4.13	5.563	5.738	4.295	4.455	-13	-3	1	-7	6	-6	-3
0:08:28	22.656	31.558	36.246	47.233	43.007	37.047	35.679	3.567	4.777	4.608	5.259	5.663	4.77	4.896	-16	-2	-4	-1	7	0	-3
0:10:35	23.736	34.638	36.017	43.867	46.194	39.332	39.539	4.255	3.056	5.788	5.276	5.016	4.787	4.551	-26	1	1	7	6	-1	-3
0:12:42	26.752	30.985	37.635	47.875	46.92	39.539	34.559	4.555	2.96	5.785	5.7	5.191	5.384	4.989	-16	9	0	4	7	3	-3
0:14:49	26.809	33.088	36.444	46.648	48.538	40.301	36.448	5.172	3.597	6.037	4.57	5.289	5.85	4.708	-29	5	-1	-1	5	3	0
0:16:56	25.467	37.273	38.101	43.118	47.036	41.345	42.106	5.455	4.315	5.415	5.951	5.69	6.005	5.05	-26	-1	5	2	4	4	-5
0:19:03	34.734	36.375	35.406	41.645	46.827	42.186	38.71	4.178	6.233	5.637	5.044	6.399	4.925	5.621	-12	-1	7	4	4	7	-7
0:21:10	31.699	40.438	35.668	37.897	38.066	40.047	41.177	4.476	4.403	5.471	5.621	6.97	5.172	6.153	-12	-3	3	2	-2	4	0
0:23:17	33.779	34.381	31.633	40.442	39.019	41.784	40.15	3.794	4.89	6.624	6.461	7.562	5.472	5.513	-11	-4	3	-2	-3	-2	0
0:25:24	32.814	26.752	32.279	33.061	38.672	35.162	39.816	3.033	5.314	6.695	6.683	6.656	5.347	5.668	-16	1	-11	-9	-10	-6	-3
0:27:31	15.938	30.103	29.881	33.552	35.119	33.43	41.089	4.228	6.129	4.955	7.864	6.38	7.74	5.047	-28	-4	-2	-14	-5	2	-1
0:29:38	17.296	27.773	34.308	28.749	33.084	33.566	35.899	6.695	4.455	3.571	6.839	9.496	9.688	6.046	-27	-5	-1	-15	-9	-2	-8
0:31:45	20.537	28.092	28.34	31.24	31.993	20.86	34.858	7.766	5.089	3.621	8.416	10.82	10.218	6.296	-26	-5	-2	-19	-6	-12	-9
0:33:52	18.738	29.899	25.856	25.072	29.369	27.15	34.716	8.003	5.056	5.342	8.373	10.248	8.693	6.384	-29	-14	-2	-18	-4	2	-14
0:35:59	20.353	22.931	26.211	29.22	25.051	14.956	28.503	7.711	7.536	5.3	9.219	10.839	6.492	7.526	-24	-12	-4	-21	-10	-5	-19
0:38:06	19.319	21.288	19.717	25.715	25.491	17.674	27.879	8.702	10.16	6.541	12.95	11.681	11.003	7.405	-23	-14	-8	-18	-4	-7	-14
0:40:13	18.601	18.779	19.583	19.711	21.595	21.437	27.693	9.948	12.97	9.402	11.83	14.866	12.597	9.504	-28	-18	-15	-20	-10	-1	-12
0:42:20	18.403	20.238	10.11	21.049	22.779	13.322	23.299	8.959	14.19	14.902	12.93	15.77	17.414	9.593	-34	-23	-19	-16	-14	-5	-15
0:44:27	19.017	22.041	10.6	20.992	23.207	7.824	19.384	10.876	12.1	18.393	13.26	12.424	12.908	11.68	-27	-22	-15	-16	-16	-7	-15
0:46:34	20.886	19.956	10.14	18.458	24.182	3.549	19.565	9.71	8.559	24.107	14.81	13.475	8.565	10.83	-24	-24	-19	-18	-20	-25	-14
0:48:41	22.427	21.368	10.83	17.867	20.414	11.115	18.184	7.526	7.011	28.236	13.93	11.463	14.749	11.66	-19	-20	-18	-22	-21	-14	-17
0:50:48	12.865	18.354	9.785	22.617	22.301	8.32	12.7	8.969	6.69	29.769	13.09	12.272	15.727	15.922	-15	-25	-20	-16	-23	-22	-18
0:52:55	8.416	11.5	7.396	19.256	20.82	9.3	13.9	13.568	14.432	27.312	11.52	13.139	11.873	18.499	-12	-27	-28	-20	-23	-23	-16
0:55:02	6.928	9.094	6.925	12.13	19.938	9.667	12.63	16.462	19.122	23.636	14.476	13.544	11.52	18.802	-22	-23	-34	-17	-14	-29	-21
0:57:09	7.556	6.941	7.561	11.5	20.227	8.398	8.11	19.258	24.896	24.012	19.104	12.639	13.484	23.515	-19	-32	-33	-24	-12	-28	-34
0:59:16	7.547	6.785	6.756	8.158	11.057	7.843	7.471	23.933	27.471	26.296	20.128	20.47	13.734	20.647	-22	-33	-35	-23	-16	-36	-39
1:01:23	8.747	5.601		11.64	11.957	7.085	6.483	19.495	29.46		27.194	19.076	18.602	14.292	-34	-40		-24	-23	-39	-49
1:03:30	9.481	6.055		8.839	9.213	7.508	6.08	18.212	37.112		24.845	20.715	24.039	14.488	-28	-41		-30	-23	-47	-44
1:05:37	8.527			8.532	10.45	6.912	6.679	17.317			28.043	22.985	24.049	19.994	-25			-33	-27	-53	-43
1:07:44	10.006			8.836	10.773	5.523	5.582	17.177			30.941	26.015	26.541	15.419	-24			-30	-20	-52	-55
Empty cells in embryos 2 and 3 for late timepoints indicate that it was not possible to confidently follow-up the morphogenesis of those six cells beyond the last registered value.

## Sheet: Fig4d
		Embryo_1					Embryo_2					Embryo_3
		Max_Projection_1	Max_Projection_2	Mac_Projection_3	Max_Projection_4	Max_Projection_5	Max_Projection_1	Max_Projection_2	Mac_Projection_3	Max_Projection_4	Max_Projection_5	Max_Projection_1	Max_Projection_2	Mac_Projection_3	Max_Projection_4	Max_Projection_5
End of cellularisation:	0:00:00,000	74.22	44.01	53.93	79.55	159.95	72.27	70.45	75.2	75.2	72.59	76.63	75.22	63.81	62.89	98.03
Onset of VFF:	0:01:00,000	154.76	57.83	55.85	52.06	103.27	57.58	68.54	117.59	97.44	95.37	61.12	107.23	125.25	71.53	81.86
	0:02:00,000	52.15	62.69	66.52	58.38	92.07	55.8	62.19	51.06	124.86	53.92	125.49	72.48	56.34	80.8	74.88
	0:03:00,000	108.89	62.69	79.54	61.21	48.6	56.64	80.02	74.12	83.9	58.64	59.16	51.67	53.64	42.43	98.51
	0:04:00,000	71.62	73.39	78.41	65.01	91.21	53.93	52.86	77.09	83.65	59.3	66.55	45.11	41.71	43.77	45.24
	0:05:00,000	45.78	51.43	74.81	55.7	72.57	51.98	81.47	68.43	65.23	70.93	61.93	51.4	40.9	41.1	54.82
	0:06:00,000	47.27	42.07	46.58	50.68	88.46	54.84	59.05	73.47	43.36	59.59	48.57	45.5	40.31	40.89	47.13
	0:07:00,000	38.76	37.07	57.3	62.9	63.51	45.01	47.09	67.03	72.6	86.74	41.07	44.48	40.55	39.99	45.64
	0:08:00,000	40.68	44.62	56.72	68.18	77.32	51.64	65.58	60.76	65.35	67.52	41.54	41.59	43.38	42.82	45.48
	0:09:00,000	44.59	43.43	43.64	45.84	81.56	52.22	63.17	59	79.03	54.05	42.57	38.4	36.98	46.66	41.53
	0:10:00,000	47.49	37.87	43.87	54.23	47.31	52.82	55.16	48.98	79.77	64.93	36.26	42.85	43.32	43.03	37.47
	0:11:00,000	50.87	40.54	40.55	44.15	65.23	46.11	55.4	49.55	50.63	55.27	41.14	42.94	42.06	41.21	42.93
	0:12:00,000	44.99	37.19	39.99	47.15	43.65	55.92	46.97	52.54	64.86	65.94	44.16	47.09	42.19	41.4	43.59
	0:13:00,000	39.67	46.95	48.79	42.32	50.28						47.62	44.83	43.06	47.22	46.64
Values measured within each projection correspond to MTSD, representing the alignment of microtubules with each other. Thus, a larger value indicates more desorganisation, whereas a smaller value indicates alignment. For more information see Gomez JM et al. Nat Comms 2016

## Sheet: Fig4e
	timepoints (in minutes)
	t =0	t=3	t = 6	t = 9	t = 12
embryo_1	82.332	72.186	55.012	51.812	42.594
embryo_2	73.142	70.664	58.062	61.494	57.246
embryo_3	75.316	61.082	44.48	41.228	43.686
Values measured in each timepoint correspond to MTSD, representing the alignment of microtubules with each other. Thus, a larger value indicates more desorganisation, whereas a smaller value indicates alignment. For more information see Gomez JM et al. Nat Comms 2016

[truncated: 20 more sheets: Fig4g, Fig5c, Fig5d, Fig5e, Fig5f, FigS2a, FigS2b, FigS3b, FigS4a, FigS4b, FigS4c, FigS4d, FigS4e, FigS4e`, FigS4f, FigS4f`, FigS5b, FigS5b`, FigS5c, FigS5d]
